# Supplementary material for: WNT4 mediates estrogen receptor signaling and endocrine resistance in invasive lobular carcinoma cell lines
Source: Breast Cancer Res. 2016 Sep 20;18:92. doi: 10.1186/s13058-016-0748-7 (PMC5028957; doi:10.1186/s13058-016-0748-7)
Supplement: Additional file 2: — Sequence and product information for oligos used in this study. (XLSX 11 kb) [file 13058_2016_748_MOESM2_ESM.xlsx]

## Sheet: Sheet1
Sikora et al, Supplemental Document
qPCR Primers	Fwd	Rev
RPLP0	TAAACCCTGCGTGGCAATC	TTGTCTGCTCCCACAATGAAA
WNT4	GCCATTGAGGAGTGCCAGTA	CCACACCTGCCGAAGAGATG
GREB1	GGTTCTTGCCAGATGACAATGG	CTTGGGTTGAGTGGTCAGTTTC
FKBP5	TGAGCAGGGAGAGGATATTACC	TCTCCAATCATCGGCGTTTC
IGFBP4	ACGAGGACCTCTACATCATCC	GTCCACACACCAGCACTTG
TNF	CTCTTCTCCTTCCTGATCGT	CAGAGGGCTGATTAGAGAGA
TNFSF10	GCAACTCCGTCAGCTCGTTA	TCTGAGGACCTCTTTCTCTCACT
CDKN1A	TGCCGAAGTCAGTTCCTTGT	GCATGGGTTCTGACGGACA
ChIP-qPCR Primers	Fwd	Rev	genomic locus (hg19)
IGFBP4	GGGTTGGGCAAGGAAAAGTT	CTTCTCTGCACCGTGGTTTGT	chr17:38605008-38605068
WNT4 ERBS (+1.5kb)	GAATTCCACATCACCTCCGT	TCCAATGGCTGTTGCTATGA	chr1:22468128-22468245
WNT4 (-30kb)	AGAGACCTGGCCATTACA	CACATGGGACGGTTCATC	chr1:22498739-22498847
siRNA constructs	Construct name/type	ID#s
Non-targeting	Non-targeting pool #2	Dharmacon D-001206-14	**primary NT construct used
	Non-targeting pool #1	Dharmacon D-001206-13
	Negative control #1	Sigma SIC001-5X1NMOL
WNT4	siGENOME Smartpool	Dharmacon M-008659-03
	**used in Figures 1, 4, 5, 6, S8, S9
	Indiv. Construct #1	Dharmacon D-008659-01
	Indiv. Construct #2	Dharmacon D-008659-04
	**Used in Figure 1C; Part of Smartpool
	Sigma MISSION siRNA	Sigma SASI_Hs02_00358288
	Pooled constructs (4)	Sigma SASI_Hs02_00358283
	**Used in Figure S9	Sigma SASI_Hs02_00358284
		Sigma SASI_Hs02_00358285
CDKN1A	siGENOME Smartpool	Dharmacon M-003471-00
NFKB1	Pooled Dharmacon constr (3)	D-003520-01	D-003520-02	D-003520-03
NFKB2	Pooled Dharmacon constr (3)	D-003918-01	D-003918-02	D-003918-03
TNF	Pooled Dharmacon constr (3)	D-010546-05	D-010546-06	D-010546-07
TNFSF10	Pooled Dharmacon constr (3)	D-011524-01	D-011524-03	D-011524-04
BCL3	Pooled Dharmacon constr (3)	D-003874-09	D-003874-10	D-003874-11
REL	Pooled Dharmacon constr (3)	D-004768-01	D-004768-02	D-004768-03
RELA	Pooled Dharmacon constr (3)	D-003533-03	D-003533-04	D-003533-05
RELB	Pooled Dharmacon constr (3)	D-004767-01	D-004767-04	D-004767-05
